# Supplementary material for: Flora of Bokor National Park V: Two new species of Machilus (Lauraceae), M. bokorensis and M. brevipaniculata
Source: PhytoKeys. 2016 Jun 15;(65):35–46. doi: 10.3897/phytokeys.65.7403 (PMC4957021; doi:10.3897/phytokeys.65.7403)
Supplement: XML Treatment for Machilus bokorensis [file phytokeys.65.7403-treatment1.xml]

<!DOCTYPE tp:taxon-treatment
  PUBLIC "-//TaxonX//DTD Taxonomic Treatment Publishing DTD v0 20100105//EN" "tax-treatment-NSO.dtd">
<tp:taxon-treatment xmlns:tp="http://www.plazi.org/taxpub"><tp:treatment-meta><kwd-group><label>Taxon classification</label><kwd><named-content content-type="kingdom">Plantae</named-content></kwd><kwd><named-content content-type="order">Laurales</named-content></kwd><kwd><named-content content-type="family">Lauraceae</named-content></kwd></kwd-group><mixed-citation publication-type="journal"><person-group><name><surname>Yahara</surname><given-names>Tetsukazu</given-names></name><name><surname>Tagane</surname><given-names>Shuichiro</given-names></name><name><surname>Mase</surname><given-names>Keiko</given-names></name><name><surname>Chhang</surname><given-names>Phourin</given-names></name><name><surname>Toyama</surname><given-names>Hironori</given-names></name></person-group><article-title>Flora of Bokor National Park V: Two new species of <italic><tp:taxon-name><tp:taxon-name-part taxon-name-part-type="genus">Machilus</tp:taxon-name-part></tp:taxon-name></italic> (<tp:taxon-name><tp:taxon-name-part taxon-name-part-type="family">Lauraceae</tp:taxon-name-part></tp:taxon-name>), <italic><tp:taxon-name><tp:taxon-name-part taxon-name-part-type="genus">M.</tp:taxon-name-part> <tp:taxon-name-part taxon-name-part-type="species">bokorensis</tp:taxon-name-part></tp:taxon-name></italic> and <italic><tp:taxon-name><tp:taxon-name-part taxon-name-part-type="genus">M.</tp:taxon-name-part> <tp:taxon-name-part taxon-name-part-type="species">brevipaniculata</tp:taxon-name-part></tp:taxon-name></italic></article-title><source>PhytoKeys</source><day>15</day><month>6</month><year>2016</year><volume>2016</volume><issue>65</issue><fpage>35</fpage><lpage>46</lpage><pub-id pub-id-type="doi">10.3897/phytokeys.65.7403</pub-id></mixed-citation></tp:treatment-meta><tp:nomenclature><tp:taxon-name>
            <tp:taxon-name-part taxon-name-part-type="genus">Machilus</tp:taxon-name-part>
            <tp:taxon-name-part taxon-name-part-type="species">bokorensis</tp:taxon-name-part>
            <object-id xmlns:xlink="http://www.w3.org/1999/xlink" content-type="ipni" xlink:type="simple">urn:lsid:ipni.org:names:77155497-1</object-id>
          </tp:taxon-name><tp:taxon-authority>Yahara &amp; Tagane</tp:taxon-authority><tp:taxon-status xmlns:xlink="http://www.w3.org/1999/xlink" xlink:type="simple">sp. nov.</tp:taxon-status><xref ref-type="fig" rid="F1">Figs 1</xref><xref ref-type="fig" rid="F2">, 2</xref><tp:nomenclature-citation-list><tp:nomenclature-citation><tp:taxon-name>
                <tp:taxon-name-part taxon-name-part-type="genus">Machilus</tp:taxon-name-part> <tp:taxon-name-part taxon-name-part-type="species">odoratissima</tp:taxon-name-part></tp:taxon-name><comment>(non Nees) sensu H.Liou, Laurac. Chine &amp; Indochine: 53 (1932), for the specimen collected from Nord de Kampot (P, no. 14625).</comment></tp:nomenclature-citation></tp:nomenclature-citation-list></tp:nomenclature><tp:treatment-sec sec-type="diagnosis"><title>Diagnosis.</title><p>Similar to <italic><tp:taxon-name><tp:taxon-name-part taxon-name-part-type="genus">Machilus</tp:taxon-name-part> <tp:taxon-name-part taxon-name-part-type="species">odoratissima</tp:taxon-name-part></tp:taxon-name></italic> Nees in elliptic-lanceolate or oblanceolate, glabrous leaves and subterminal inflorescences, but differing in having sericeous inflorescence rachis (Fig. <xref ref-type="fig" rid="F2">2c</xref>; vs. glabrous in <italic><tp:taxon-name><tp:taxon-name-part taxon-name-part-type="genus">Machilus</tp:taxon-name-part> <tp:taxon-name-part taxon-name-part-type="species">odoratissima</tp:taxon-name-part></tp:taxon-name></italic>), perianth lobes pubescent on both surfaces (Fig. <xref ref-type="fig" rid="F2">2c</xref>; vs. outside almost glabrous), ca. 1 mm long staminodes (vs. ca. 2 mm long), and twigs drying blackish grey (vs. reddish). Similar to <italic><tp:taxon-name><tp:taxon-name-part taxon-name-part-type="genus">Machilus</tp:taxon-name-part> <tp:taxon-name-part taxon-name-part-type="species">parviflora</tp:taxon-name-part></tp:taxon-name></italic> Meisn. among Indochinese species in having large terminal buds, but differing in bud scales densely puberulent outside (vs. densely golden hairy outside in <italic><tp:taxon-name><tp:taxon-name-part taxon-name-part-type="genus">Machilus</tp:taxon-name-part> <tp:taxon-name-part taxon-name-part-type="species">parviflora</tp:taxon-name-part></tp:taxon-name></italic>).</p><fig id="F1" position="float" orientation="portrait"><label>Figure 1.</label><caption><p>
          <italic><tp:taxon-name><tp:taxon-name-part taxon-name-part-type="genus">Machilus</tp:taxon-name-part> <tp:taxon-name-part taxon-name-part-type="species">bokorensis</tp:taxon-name-part></tp:taxon-name></italic> Yahara &amp; Tagane. <bold>a</bold> flowering branch, <bold>b</bold> abaxial lower surface of lamina <bold>c</bold> flowers <bold>d</bold> buds <bold>e</bold> holotype: <italic>Tagane et al. 5475</italic> (<named-content xmlns:xlink="http://www.w3.org/1999/xlink" content-type="dwc:institutional_code" xlink:type="simple">KYO</named-content>), scale bar = 10 cm <bold>f</bold> inflorescence, scale bar = 1 cm. Photographs: <bold>a–c</bold> by S. Tagane, <bold>d</bold> by K. Fuse.</p></caption><graphic xmlns:xlink="http://www.w3.org/1999/xlink" xlink:href="phytokeys-065-035-g001.jpg" position="float" orientation="portrait" xlink:type="simple" id="oo_92599.jpg"/></fig><fig id="F2" position="float" orientation="portrait"><label>Figure 2.</label><caption><p>
          <italic><tp:taxon-name><tp:taxon-name-part taxon-name-part-type="genus">Machilus</tp:taxon-name-part> <tp:taxon-name-part taxon-name-part-type="species">bokorensis</tp:taxon-name-part></tp:taxon-name></italic> Yahara &amp; Tagane. <bold>a</bold> flowering branch <bold>b</bold> top of branch <bold>c</bold> flowers <bold>d</bold> stamen in 1st whorl <bold>e</bold> stamen in 2nd whorl with staminode <bold>f</bold> stamen in 3rd whorl with glands <bold>g</bold> pistil <bold>h</bold> outer perianth lobes <bold>i</bold> inner perianth lobe <bold>j, k</bold> bud scales. Materials from <italic>Tagane et al. 5475</italic> (<named-content xmlns:xlink="http://www.w3.org/1999/xlink" content-type="dwc:institutional_code" xlink:type="simple">KYO</named-content>). Drawn by S. Tagane.</p></caption><graphic xmlns:xlink="http://www.w3.org/1999/xlink" xlink:href="phytokeys-065-035-g002.jpg" position="float" orientation="portrait" xlink:type="simple" id="oo_92600.jpg"/></fig></tp:treatment-sec><tp:treatment-sec sec-type="material"><title>Type.</title><p>CAMBODIA. Kampot Province, Bokor National Park, dense evergreen forest on the plateau of Mt. Bokor, <named-content xmlns:xlink="http://www.w3.org/1999/xlink" content-type="dwc:verbatimCoordinates" xlink:type="simple"><named-content content-type="geo-json" specific-use="{&#34;type&#34;:&#34;Point&#34;,&#34;coordinates&#34;:[104.060167,10.655417]}" xlink:type="simple">10°39'19.5"N, 104°03'36.6"E</named-content></named-content>, alt. 933 m, 16 Feb. 2013, with flowers, <italic>Tagane S., Toyama H., Wachi N., Ichihasi R., Mase K., Zhu M., Chhnang P. 5475</italic> (holotype <named-content xmlns:xlink="http://www.w3.org/1999/xlink" content-type="dwc:institutional_code" xlink:type="simple">KYO</named-content>!, isotypes <named-content xmlns:xlink="http://www.w3.org/1999/xlink" content-type="dwc:institutional_code" xlink:type="simple">BKF</named-content>!, <named-content xmlns:xlink="http://www.w3.org/1999/xlink" content-type="dwc:institutional_code" xlink:type="simple">FU</named-content>!, K, P, PNP!).</p></tp:treatment-sec><tp:treatment-sec sec-type="description"><title>Description.</title><p>Small tree, 10 m tall. Branchlets glabrous, blackish when dry, sparsely lenticellate, old branches blackish grey or blackish grey brown. Terminal buds 3–7 mm long, bud scales broadly ovate to oblanceolate, densely puberulent outside, glabrous or very sparsely pubescent inside. Leaves alternate, blades elliptic-lanceolate, oblanceolate, (3–)7.5–11.5(–18.5) × (1.2–)2.5–4.0(–5.4) cm, thickly leathery, base cuneate, margin entire, slightly revolute, apex usually acute to obtuse, occasionally acuminate or rotund, developing leaves glabrous adaxially, sericeous abaxially, glabrous and densely foveolate on both sides when old, midrib concave adaxially, elevated abaxially, lateral veins 9–12 pairs, flat adaxially, slightly prominent abaxially, tertiary veins reticulate to scalariform-reticulate; petioles (0.5–)0.8–1.3(–2.5) cm long, glabrous. Inflorescences paniculate, subterminal, usually arising from near base of newly sprouted branchlets, (4.0–)6.0–13.0 cm long, sericeous, with 5–8 lateral branches. Pedicels 3–5 mm long, sericeous, bracts linear, 1–4 mm long, abaxially yellowish brown pubescent, adaxially glabrous, caducous. Flowers yellowish green; perianth lobes 6, oblong-elliptic, slightly unequal, outer ones, ca. 6.8 × 2.4 mm, inner ones ca. 7 × 2.5 mm, minutely pubescent on both surfaces. Stamens 9, subequal, 3.5–4 mm long, hairy at base, glands of 3rd series stipitate, ca. 0.4 mm long; staminodes 3, ca. 1 mm long, stipitate, glabrous. Ovary subglobose ca. 1.5 mm in diam., glabrous. Style 2.5–3 mm long, glabrous. Fruits subglobose, 7–8 mm in diam., glabrous, blackish when dry, perianth lobes spreading.</p></tp:treatment-sec><tp:treatment-sec sec-type="material"><title>Ohter specimens examined.</title><p>Cambodia, Bokor National Park [alt. 1043 m, <named-content xmlns:xlink="http://www.w3.org/1999/xlink" content-type="dwc:verbatimCoordinates" xlink:type="simple"><named-content content-type="geo-json" specific-use="{&#34;type&#34;:&#34;Point&#34;,&#34;coordinates&#34;:[104.031194,10.621333]}" xlink:type="simple">10°37'16.8"N, 104°01'52.3"E</named-content></named-content>, 10 Dec. 2013, <italic>Toyama et al. 6258</italic> (<named-content xmlns:xlink="http://www.w3.org/1999/xlink" content-type="dwc:institutional_code" xlink:type="simple">BKF</named-content>, <named-content xmlns:xlink="http://www.w3.org/1999/xlink" content-type="dwc:institutional_code" xlink:type="simple">FU</named-content>, PNP); alt. 1042 m, <named-content xmlns:xlink="http://www.w3.org/1999/xlink" content-type="dwc:verbatimCoordinates" xlink:type="simple"><named-content content-type="geo-json" specific-use="{&#34;type&#34;:&#34;Point&#34;,&#34;coordinates&#34;:[104.023333,10.633333]}" xlink:type="simple">10°38"N, 104°01.4’E</named-content></named-content>, 9 Mar. 2001, with fruits, <italic>Middleton &amp; Monyrak 643</italic> (P); alt. 1014 m, <named-content xmlns:xlink="http://www.w3.org/1999/xlink" content-type="dwc:verbatimCoordinates" xlink:type="simple"><named-content content-type="geo-json" specific-use="{&#34;type&#34;:&#34;Point&#34;,&#34;coordinates&#34;:[104.035111,10.636833]}" xlink:type="simple">10°38'12.6"N, 104°02'06.4"E</named-content></named-content>, 4 Dec. 2011, <italic>Toyama et al. 1556</italic> (<named-content xmlns:xlink="http://www.w3.org/1999/xlink" content-type="dwc:institutional_code" xlink:type="simple">FU</named-content>, PNP); ibidem, <italic>Toyama et al. 1575</italic> (<named-content xmlns:xlink="http://www.w3.org/1999/xlink" content-type="dwc:institutional_code" xlink:type="simple">FU</named-content>, PNP); alt. 1011 m, <named-content xmlns:xlink="http://www.w3.org/1999/xlink" content-type="dwc:verbatimCoordinates" xlink:type="simple"><named-content content-type="geo-json" specific-use="{&#34;type&#34;:&#34;Point&#34;,&#34;coordinates&#34;:[104.035833,10.636444]}" xlink:type="simple">10°38'11.2"N, 104°02'09.0"E</named-content></named-content>, <italic>Toyama et al. 1725</italic> (<named-content xmlns:xlink="http://www.w3.org/1999/xlink" content-type="dwc:institutional_code" xlink:type="simple">FU</named-content>, PNP); alt. 928 m, <named-content xmlns:xlink="http://www.w3.org/1999/xlink" content-type="dwc:verbatimCoordinates" xlink:type="simple"><named-content content-type="geo-json" specific-use="{&#34;type&#34;:&#34;Point&#34;,&#34;coordinates&#34;:[104.060167,10.655417]}" xlink:type="simple">10°39'19.5"N, 104°03'36.6"E</named-content></named-content>, <italic>Toyama et al. 2754</italic> (<named-content xmlns:xlink="http://www.w3.org/1999/xlink" content-type="dwc:institutional_code" xlink:type="simple">FU</named-content>, PNP); alt. 903 m, <named-content xmlns:xlink="http://www.w3.org/1999/xlink" content-type="dwc:verbatimCoordinates" xlink:type="simple"><named-content content-type="geo-json" specific-use="{&#34;type&#34;:&#34;Point&#34;,&#34;coordinates&#34;:[104.050861,10.659833]}" xlink:type="simple">10°39'35.4"N, 104°03'03.1"E</named-content></named-content>, <italic>Toyama et al. 3167</italic> (<named-content xmlns:xlink="http://www.w3.org/1999/xlink" content-type="dwc:institutional_code" xlink:type="simple">FU</named-content>, PNP); alt. 871 m, <named-content xmlns:xlink="http://www.w3.org/1999/xlink" content-type="dwc:verbatimCoordinates" xlink:type="simple"><named-content content-type="geo-json" specific-use="{&#34;type&#34;:&#34;Point&#34;,&#34;coordinates&#34;:[104.048139,10.663556]}" xlink:type="simple">10°39'48.8"N, 104°02'53.3"E</named-content></named-content>, 17 Dec. 2013, with flowers, <italic>Fuse et al. 6227</italic> (<named-content xmlns:xlink="http://www.w3.org/1999/xlink" content-type="dwc:institutional_code" xlink:type="simple">BKF</named-content>, <named-content xmlns:xlink="http://www.w3.org/1999/xlink" content-type="dwc:institutional_code" xlink:type="simple">FU</named-content>, PNP)].</p></tp:treatment-sec><tp:treatment-sec sec-type="distribution"><title>Distribution.</title><p>Cambodia (endemic to Mt. Bokor).</p></tp:treatment-sec><tp:treatment-sec sec-type="habitat"><title>Habitat and ecology.</title><p>
            <italic><tp:taxon-name><tp:taxon-name-part taxon-name-part-type="genus">Machilus</tp:taxon-name-part> <tp:taxon-name-part taxon-name-part-type="species">bokorensis</tp:taxon-name-part></tp:taxon-name></italic> is commonly found in moist evergreen forest on the top plateau of Mt. Bokor. Flowering specimens were collected in December and February and fruiting specimens in March.</p></tp:treatment-sec><tp:treatment-sec sec-type="GenBank accession No"><title>GenBank accession No.</title><p>
            <italic>Toyama et al. 1575</italic>: <ext-link xmlns:xlink="http://www.w3.org/1999/xlink" ext-link-type="gen" xlink:href="AB987667" xlink:type="simple">AB987667</ext-link> (<italic>rbcL</italic>), <ext-link xmlns:xlink="http://www.w3.org/1999/xlink" ext-link-type="gen" xlink:href="AB987666" xlink:type="simple">AB987666</ext-link> (<italic>matK</italic>), <ext-link xmlns:xlink="http://www.w3.org/1999/xlink" ext-link-type="gen" xlink:href="AB987665" xlink:type="simple">AB987665</ext-link> (<abbrev xmlns:xlink="http://www.w3.org/1999/xlink" xlink:title="internal transcribed spacer" xlink:type="simple">ITS</abbrev>).</p></tp:treatment-sec><tp:treatment-sec sec-type="Preliminary conservation assessment"><title>Preliminary conservation assessment.</title><p>
            <italic><tp:taxon-name><tp:taxon-name-part taxon-name-part-type="genus">Machilus</tp:taxon-name-part> <tp:taxon-name-part taxon-name-part-type="species">bokorensis</tp:taxon-name-part></tp:taxon-name></italic> is commonly found in higher elevations in Mt. Bokor. Since many mature individuals were found in the protected areas, we suggest the status for this species as <abbrev xmlns:xlink="http://www.w3.org/1999/xlink" xlink:type="simple"><def><p>Least Concern </p></def>(LC)</abbrev> according to IUCN Red List criteria (<xref ref-type="bibr" rid="B10">IUCN 2012</xref>).</p></tp:treatment-sec><tp:treatment-sec sec-type="notes"><title>Note.</title><p>Among five species we collected in Mt. Bokor, this species is most common and agrees with the description of “<italic><tp:taxon-name><tp:taxon-name-part taxon-name-part-type="genus">Machilus</tp:taxon-name-part> <tp:taxon-name-part taxon-name-part-type="species">odoratissima</tp:taxon-name-part></tp:taxon-name></italic>” in the key of <xref ref-type="bibr" rid="B13">Liou (1934)</xref> who recorded “<italic><tp:taxon-name><tp:taxon-name-part taxon-name-part-type="genus">Machilus</tp:taxon-name-part> <tp:taxon-name-part taxon-name-part-type="species">odoratissima</tp:taxon-name-part></tp:taxon-name></italic>” from Nord de Kampot, corresponding to Mt. Bokor. Thus, we consider that this species is “<italic><tp:taxon-name><tp:taxon-name-part taxon-name-part-type="genus">Machilus</tp:taxon-name-part> <tp:taxon-name-part taxon-name-part-type="species">odoratissima</tp:taxon-name-part></tp:taxon-name></italic>” recorded by <xref ref-type="bibr" rid="B13">Liou (1934)</xref>, although we could not examine the specimen of <italic>Poilane 14625</italic> (P) cited by <xref ref-type="bibr" rid="B13">Liou (1934)</xref> because it is currently on loan. In Indo-china, <italic><tp:taxon-name><tp:taxon-name-part taxon-name-part-type="genus">Machilus</tp:taxon-name-part></tp:taxon-name></italic> plants similar to this <!--PageBreak-->species have been identified as <italic><tp:taxon-name><tp:taxon-name-part taxon-name-part-type="genus">Machilus</tp:taxon-name-part> <tp:taxon-name-part taxon-name-part-type="species">odoratissima</tp:taxon-name-part></tp:taxon-name></italic> for a long time (<xref ref-type="bibr" rid="B11">Lecomte 1914</xref>; <xref ref-type="bibr" rid="B13">Liou 1934</xref>; <xref ref-type="bibr" rid="B18">Phon 2000</xref>). However, <italic><tp:taxon-name><tp:taxon-name-part taxon-name-part-type="genus">Machilus</tp:taxon-name-part> <tp:taxon-name-part taxon-name-part-type="species">bokorensis</tp:taxon-name-part></tp:taxon-name></italic> is distinct from <italic><tp:taxon-name><tp:taxon-name-part taxon-name-part-type="genus">Machilus</tp:taxon-name-part> <tp:taxon-name-part taxon-name-part-type="species">odoratissima</tp:taxon-name-part></tp:taxon-name></italic> distributed in Nepal, E Himalaya, Assam-Burma in sericeous inflorescence rachis (vs. glabrous in <italic><tp:taxon-name><tp:taxon-name-part taxon-name-part-type="genus">Machilus</tp:taxon-name-part> <tp:taxon-name-part taxon-name-part-type="species">odoratissima</tp:taxon-name-part></tp:taxon-name></italic>; <xref ref-type="bibr" rid="B17">Pendry 2012</xref>), perianth lobes pubescent on both surfaces (vs. outside almost glabrous), ca. 1 mm staminodes (vs. ca. 2 mm), and blackish grey twigs (vs. reddish). In Cambodia, we collected sterile specimens of <italic><tp:taxon-name><tp:taxon-name-part taxon-name-part-type="genus">Machilus</tp:taxon-name-part></tp:taxon-name></italic> spp. morphologically similar to <italic><tp:taxon-name><tp:taxon-name-part taxon-name-part-type="genus">Machilus</tp:taxon-name-part> <tp:taxon-name-part taxon-name-part-type="species">bokorensis</tp:taxon-name-part></tp:taxon-name></italic> in Central Cardamon and Seima protection forests but those are morphologically distinguishable and not sister to <italic><tp:taxon-name><tp:taxon-name-part taxon-name-part-type="genus">Machilus</tp:taxon-name-part> <tp:taxon-name-part taxon-name-part-type="species">bokorensis</tp:taxon-name-part></tp:taxon-name></italic> in our unpublished phylogenetic tree constructed by <italic>rbcL</italic>, <italic>matK</italic> and <abbrev xmlns:xlink="http://www.w3.org/1999/xlink" xlink:title="internal transcribed spacer" xlink:type="simple">ITS</abbrev> sequences. “<italic><tp:taxon-name><tp:taxon-name-part taxon-name-part-type="genus">Machilus</tp:taxon-name-part> <tp:taxon-name-part taxon-name-part-type="species">odoratissima</tp:taxon-name-part></tp:taxon-name></italic>” is recorded from Mulu-prey, Preah Vihear (<xref ref-type="bibr" rid="B11">Lecomte 1914</xref>). The specimens from Mulu-prey (<italic>Harmand s.n.</italic>, P) are, however, different from <italic><tp:taxon-name><tp:taxon-name-part taxon-name-part-type="genus">Machilus</tp:taxon-name-part> <tp:taxon-name-part taxon-name-part-type="species">bokorensis</tp:taxon-name-part></tp:taxon-name></italic> in having naked terminal buds and scalariform tertiary veins. <xref ref-type="bibr" rid="B11">Lecomte (1914)</xref> and <xref ref-type="bibr" rid="B13">Liou (1934)</xref> recorded “<italic><tp:taxon-name><tp:taxon-name-part taxon-name-part-type="genus">Machilus</tp:taxon-name-part> <tp:taxon-name-part taxon-name-part-type="species">odoratissima</tp:taxon-name-part></tp:taxon-name></italic>” also from Laos and Vietnam, but we have not found specimens from Laos and Vietnam identical with <italic><tp:taxon-name><tp:taxon-name-part taxon-name-part-type="genus">Machilus</tp:taxon-name-part> <tp:taxon-name-part taxon-name-part-type="species">odoratissima</tp:taxon-name-part></tp:taxon-name></italic>. As far as we know, <italic><tp:taxon-name><tp:taxon-name-part taxon-name-part-type="genus">Machilus</tp:taxon-name-part> <tp:taxon-name-part taxon-name-part-type="species">odoratissima</tp:taxon-name-part></tp:taxon-name></italic> is not distributed in Cambodia, Laos, Thailand and Vietnam. The relationship between <italic><tp:taxon-name><tp:taxon-name-part taxon-name-part-type="genus">Machilus</tp:taxon-name-part> <tp:taxon-name-part taxon-name-part-type="species">bokorensis</tp:taxon-name-part></tp:taxon-name></italic> and the specimens of Mulu-prey, Laos and Vietnam remains to be further examined. At present, we consider that <italic><tp:taxon-name><tp:taxon-name-part taxon-name-part-type="genus">Machilus</tp:taxon-name-part> <tp:taxon-name-part taxon-name-part-type="species">bokorensis</tp:taxon-name-part></tp:taxon-name></italic> is endemic to Bokor, Cambodia. According to our unpublished <abbrev xmlns:xlink="http://www.w3.org/1999/xlink" xlink:title="internal transcribed spacer" xlink:type="simple">ITS</abbrev> tree, this species is sister to <italic><tp:taxon-name><tp:taxon-name-part taxon-name-part-type="genus">Machilus</tp:taxon-name-part> <tp:taxon-name-part taxon-name-part-type="species">rimosa</tp:taxon-name-part></tp:taxon-name></italic> (Blume) Blume distributed in Indonesia, but distinct from <italic><tp:taxon-name><tp:taxon-name-part taxon-name-part-type="genus">Machilus</tp:taxon-name-part> <tp:taxon-name-part taxon-name-part-type="species">rimosa</tp:taxon-name-part></tp:taxon-name></italic> in thickly leathery leaves densely foveolate on both sides (vs. thinner leaves not densely foveolate in <italic><tp:taxon-name><tp:taxon-name-part taxon-name-part-type="genus">Machilus</tp:taxon-name-part> <tp:taxon-name-part taxon-name-part-type="species">rimosa</tp:taxon-name-part></tp:taxon-name></italic>) and perianths larger (6.8–7 mm long vs. ca. 3.5 mm long).</p></tp:treatment-sec><ref-list><ref id="B10"><mixed-citation xmlns:xlink="http://www.w3.org/1999/xlink" xlink:type="simple">
          <institution xlink:type="simple">IUCN</institution> (<year>2012</year>) <source>IUCN red list categories and criteria, version 3.1</source>. <publisher-name>IUCN Species Survival Commission</publisher-name>, <publisher-loc>Gland/Cambridge</publisher-loc>, <fpage>1</fpage>–<lpage>32</lpage>.</mixed-citation></ref><ref id="B13"><mixed-citation xmlns:xlink="http://www.w3.org/1999/xlink" xlink:type="simple">
          <person-group><name name-style="western"><surname>Liou</surname><given-names>H</given-names></name></person-group> (<year>1934</year>) <source>Lauracées de Chine et d’Indochine</source>. <publisher-name>Hermann &amp; Cie</publisher-name>, <publisher-loc>Paris</publisher-loc>.</mixed-citation></ref><ref id="B11"><mixed-citation xmlns:xlink="http://www.w3.org/1999/xlink" xlink:type="simple">
          <person-group><name name-style="western"><surname>Lecomte</surname><given-names>H</given-names></name></person-group> (<year>1914</year>) <article-title>Lauracées</article-title> In: <person-group><name name-style="western"><surname>Lecomte</surname><given-names>PH</given-names></name><name name-style="western"><surname>Gagnepain</surname><given-names>F</given-names></name></person-group> (<role>Eds</role>) <source>Flore générale de l’Indo-Chine</source> <volume>5</volume>. <publisher-name>Masson Paris</publisher-name>, <fpage>107</fpage>–<lpage>158</lpage>.</mixed-citation></ref><ref id="B18"><mixed-citation xmlns:xlink="http://www.w3.org/1999/xlink" xlink:type="simple">
          <person-group><name name-style="western"><surname>Phon</surname><given-names>Dy</given-names></name></person-group> (<year>2000</year>) <source>Dictionary of Plants used in Cambodia</source>. <publisher-name>Imprimerie Olympic</publisher-name>, <publisher-loc>Phnom Penh</publisher-loc>.</mixed-citation></ref><ref id="B17"><mixed-citation xmlns:xlink="http://www.w3.org/1999/xlink" xlink:type="simple">
          <person-group><name name-style="western"><surname>Pendry</surname><given-names>CA</given-names></name></person-group> (<year>2012</year>) <chapter-title><tp:taxon-name><tp:taxon-name-part taxon-name-part-type="family">Lauraceae</tp:taxon-name-part></tp:taxon-name>: Webedition 1.</chapter-title> In: <person-group><name name-style="western"><surname>Watson</surname><given-names>MF</given-names></name><name name-style="western"><surname>Akiyama</surname><given-names>S</given-names></name><name name-style="western"><surname>Ikeda</surname><given-names>H</given-names></name><name name-style="western"><surname>Pendry</surname><given-names>CA</given-names></name><name name-style="western"><surname>Rajbhandari</surname><given-names>KR</given-names></name><name name-style="western"><surname>Shresha</surname><given-names>KK</given-names></name></person-group> (<role>Eds</role>) <source>Flora of Nepal</source>. <publisher-name>Royal Botanic Garden Edinburgh</publisher-name>, <publisher-loc>Edinburgh</publisher-loc>.</mixed-citation></ref></ref-list></tp:taxon-treatment>
