# Supplementary material for: Flora of Bokor National Park V: Two new species of Machilus (Lauraceae), M. bokorensis and M. brevipaniculata
Source: PhytoKeys. 2016 Jun 15;(65):35–46. doi: 10.3897/phytokeys.65.7403 (PMC4957021; doi:10.3897/phytokeys.65.7403)
Supplement: XML Treatment for Machilus brevipaniculata [file phytokeys.65.7403-treatment2.xml]

<!DOCTYPE tp:taxon-treatment
  PUBLIC "-//TaxonX//DTD Taxonomic Treatment Publishing DTD v0 20100105//EN" "tax-treatment-NSO.dtd">
<tp:taxon-treatment xmlns:tp="http://www.plazi.org/taxpub"><tp:treatment-meta><kwd-group><label>Taxon classification</label><kwd><named-content content-type="kingdom">Plantae</named-content></kwd><kwd><named-content content-type="order">Laurales</named-content></kwd><kwd><named-content content-type="family">Lauraceae</named-content></kwd></kwd-group><mixed-citation publication-type="journal"><person-group><name><surname>Yahara</surname><given-names>Tetsukazu</given-names></name><name><surname>Tagane</surname><given-names>Shuichiro</given-names></name><name><surname>Mase</surname><given-names>Keiko</given-names></name><name><surname>Chhang</surname><given-names>Phourin</given-names></name><name><surname>Toyama</surname><given-names>Hironori</given-names></name></person-group><article-title>Flora of Bokor National Park V: Two new species of <italic><tp:taxon-name><tp:taxon-name-part taxon-name-part-type="genus">Machilus</tp:taxon-name-part></tp:taxon-name></italic> (<tp:taxon-name><tp:taxon-name-part taxon-name-part-type="family">Lauraceae</tp:taxon-name-part></tp:taxon-name>), <italic><tp:taxon-name><tp:taxon-name-part taxon-name-part-type="genus">M.</tp:taxon-name-part> <tp:taxon-name-part taxon-name-part-type="species">bokorensis</tp:taxon-name-part></tp:taxon-name></italic> and <italic><tp:taxon-name><tp:taxon-name-part taxon-name-part-type="genus">M.</tp:taxon-name-part> <tp:taxon-name-part taxon-name-part-type="species">brevipaniculata</tp:taxon-name-part></tp:taxon-name></italic></article-title><source>PhytoKeys</source><day>15</day><month>6</month><year>2016</year><volume>2016</volume><issue>65</issue><fpage>35</fpage><lpage>46</lpage><pub-id pub-id-type="doi">10.3897/phytokeys.65.7403</pub-id></mixed-citation></tp:treatment-meta><tp:nomenclature><tp:taxon-name>
            <tp:taxon-name-part taxon-name-part-type="genus">Machilus</tp:taxon-name-part>
            <tp:taxon-name-part taxon-name-part-type="species">brevipaniculata</tp:taxon-name-part>
            <object-id xmlns:xlink="http://www.w3.org/1999/xlink" content-type="ipni" xlink:type="simple">urn:lsid:ipni.org:names:77155498-1</object-id>
          </tp:taxon-name><tp:taxon-authority>Yahara &amp; Tagane</tp:taxon-authority><tp:taxon-status xmlns:xlink="http://www.w3.org/1999/xlink" xlink:type="simple">sp. nov.</tp:taxon-status><xref ref-type="fig" rid="F3">Figs 3</xref><xref ref-type="fig" rid="F4">, 4</xref><!--PageBreak--><!--PageBreak--><!--PageBreak--></tp:nomenclature><tp:treatment-sec sec-type="diagnosis"><title>Diagnosis.</title><p>Similar to <italic><tp:taxon-name><tp:taxon-name-part taxon-name-part-type="genus">Machilus</tp:taxon-name-part> <tp:taxon-name-part taxon-name-part-type="species">kingii</tp:taxon-name-part></tp:taxon-name></italic> Hook.f. in leaf shape and size, and short panicles less than 5.5 cm long, but distinct from <italic><tp:taxon-name><tp:taxon-name-part taxon-name-part-type="genus">Machilus</tp:taxon-name-part> <tp:taxon-name-part taxon-name-part-type="species">kingii</tp:taxon-name-part></tp:taxon-name></italic> by its naked bud (vs. bud covered with scales in <italic><tp:taxon-name><tp:taxon-name-part taxon-name-part-type="genus">Machilus</tp:taxon-name-part> <tp:taxon-name-part taxon-name-part-type="species">kingii</tp:taxon-name-part></tp:taxon-name></italic>), lamina foveolate on both surfaces (vs. obscure on lower surface), fewer flowers per panicle (3–5 vs. 4–9), and smaller perianth lobes (2 mm vs. 3–3.5 mm long).</p></tp:treatment-sec><tp:treatment-sec sec-type="material"><title>Type.</title><p>CAMBODIA. Kampot Province, semi-evergreen secondary forest at the bottom of Mt. Bokor, <named-content xmlns:xlink="http://www.w3.org/1999/xlink" content-type="dwc:verbatimCoordinates" xlink:type="simple"><named-content content-type="geo-json" specific-use="{&#34;type&#34;:&#34;Point&#34;,&#34;coordinates&#34;:[103.978639,10.593222]}" xlink:type="simple">10°35'35.6"N, 103°58'43.1"E</named-content></named-content>, alt. 65 m, 7 Dec. 2013, <italic>Tagane S., Toyama H., Fuse K., Iwanaga F., Rueangruea S., Suddee S., Kanemitsu H., Zhang M., Kim W., Loth M. 6011</italic> (holotype <named-content xmlns:xlink="http://www.w3.org/1999/xlink" content-type="dwc:institutional_code" xlink:type="simple">KYO</named-content>!, isotypes <named-content xmlns:xlink="http://www.w3.org/1999/xlink" content-type="dwc:institutional_code" xlink:type="simple">BKF</named-content>!, <named-content xmlns:xlink="http://www.w3.org/1999/xlink" content-type="dwc:institutional_code" xlink:type="simple">FU</named-content>!, PNP!).</p></tp:treatment-sec><tp:treatment-sec sec-type="description"><title>Description.</title><p>Small tree, 8 m tall. Branchlets sericeous near the tip, soon glabrous, brownish when dry, old branches greyish brown to reddish brown, without lenticels; terminal buds naked. Leaves alternate; blades lanceolate to oblanceolate, 5.0–8.3 × 1.4–3.1 cm, leathery, reddish brown when dried, glabrous and foveolate on both sides, lustrous adaxially when dry, base cuneate, margin slightly revolute when dry, apex acute to obtuse, midrib concave adaxially, elevated abaxially, lateral veins 8–10 pairs; <!--PageBreak--><!--PageBreak--><!--PageBreak-->petioles 0.5–1.4 cm, glabrous. Inflorescences paniculate, terminal or arising as lateral branches of newly sprouted shoots, 4–11 cm long, usually with frondose bracts subtending secondary paniculate axes, secondary axes 0.8–1.3 cm long with 3–15 flowers. Pedicels ca. 2 mm long. Flowers yellowish green. Outer perianth lobes ovate, ca. 2 × 1 mm, inner ones broadly ovate, ca. 2 × 1.3 mm, pubescent on both surfaces, with many gland dots. Stamens 9, subequal, ca. 1.5 mm long, hairy at base, anthers 4-celled, ca. 1 mm long; glands of 3rd series stipitate, ca. 0.3 mm diam. Staminodes 3, ca. 0.6–1 mm long, glabrous. Ovary ellipsoidal, ca. 0.8 mm in diam., glabrous. Style ca. 0.8 mm long, glabrous. Fruits not seen.</p><fig id="F3" position="float" orientation="portrait"><label>Figure 3.</label><caption><p>
          <italic><tp:taxon-name><tp:taxon-name-part taxon-name-part-type="genus">Machilus</tp:taxon-name-part> <tp:taxon-name-part taxon-name-part-type="species">brevipaniculata</tp:taxon-name-part></tp:taxon-name></italic> Yahara &amp; Tagane. <bold>a</bold> flowering branch <bold>b</bold> flowers <bold>c</bold> abaxial lower surface of lamina <bold>d</bold> flower <bold>e</bold> holotype: <italic>Tagane et al. 6011</italic> (<named-content xmlns:xlink="http://www.w3.org/1999/xlink" content-type="dwc:institutional_code" xlink:type="simple">KYO</named-content>), scale bar = 10 cm, <bold>f</bold> portion of leaves <bold>g</bold> apical bud. Photographs: <bold>a</bold>, <bold>b</bold>, <bold>d</bold> by S. Tagane and <bold>c</bold> by S. Rueangruea.</p></caption><graphic xmlns:xlink="http://www.w3.org/1999/xlink" xlink:href="phytokeys-065-035-g003.jpg" position="float" orientation="portrait" xlink:type="simple" id="oo_92601.jpg"/></fig><fig id="F4" position="float" orientation="portrait"><label>Figure 4.</label><caption><p>
          <italic><tp:taxon-name><tp:taxon-name-part taxon-name-part-type="genus">Machilus</tp:taxon-name-part> <tp:taxon-name-part taxon-name-part-type="species">brevipaniculata</tp:taxon-name-part></tp:taxon-name></italic> Yahara &amp; Tagane, <bold>a</bold> flowering branch <bold>b</bold> top of branch with abaxial leaf surface <bold>c</bold> flower buds <bold>d</bold> flower <bold>e</bold> outer perianth lobe <bold>f</bold> inner perianth lobe <bold>g</bold>–<bold>i</bold> stamens in 1st, 2nd and 3rd whorl from left <bold>j</bold> staminode <bold>k</bold> pistil. Materials from <italic>Tagane et al. 6011</italic> (<named-content xmlns:xlink="http://www.w3.org/1999/xlink" content-type="dwc:institutional_code" xlink:type="simple">KYO</named-content>). Drawn by K. Mase.</p></caption><graphic xmlns:xlink="http://www.w3.org/1999/xlink" xlink:href="phytokeys-065-035-g004.jpg" position="float" orientation="portrait" xlink:type="simple" id="oo_92602.jpg"/></fig></tp:treatment-sec><tp:treatment-sec sec-type="distribution"><title>Distribution.</title><p>Cambodia. Known only from the lowland of Bokor National Park.</p></tp:treatment-sec><tp:treatment-sec sec-type="habitat"><title>Habitat and ecology.</title><p>This species was found in evergreen forest at the foot of Mt. Bokor. Flowering specimens were collected in December.</p></tp:treatment-sec><tp:treatment-sec sec-type="GenBank accession No"><title>GenBank accession No.</title><p>
            <italic>Tagane et al. 6011</italic>: <ext-link xmlns:xlink="http://www.w3.org/1999/xlink" ext-link-type="gen" xlink:href="AB987676" xlink:type="simple">AB987676</ext-link> (<italic>rbcL</italic>), <ext-link xmlns:xlink="http://www.w3.org/1999/xlink" ext-link-type="gen" xlink:href="AB987675" xlink:type="simple">AB987675</ext-link> (<italic>matK</italic>), <ext-link xmlns:xlink="http://www.w3.org/1999/xlink" ext-link-type="gen" xlink:href="AB987674" xlink:type="simple">AB987674</ext-link> (<abbrev xmlns:xlink="http://www.w3.org/1999/xlink" xlink:title="internal transcribed spacer" xlink:type="simple">ITS</abbrev>).</p></tp:treatment-sec><tp:treatment-sec sec-type="Preliminary conservation assessment"><title>Preliminary conservation assessment.</title><p>
            <abbrev xmlns:xlink="http://www.w3.org/1999/xlink" xlink:type="simple"><def><p> Critically endangered </p></def>(CR)</abbrev> (<xref ref-type="bibr" rid="B10">IUCN 2012</xref>). We collected only one flowering individual of this species at alt. 65 m during 7 field surveys on the southern slope and top plateau of Mt. Bokor (<xref ref-type="bibr" rid="B21">Tagane et al. 2015</xref>). Further botanical inventories might enable us to find more individuals, but it seems to be a rare species. Considering the fact that the forest is almost cleared in the foot of Mt. Bokor (below 100 m in particular), we believe that this species should be considered critically endangered.</p></tp:treatment-sec><tp:treatment-sec sec-type="notes"><title>Note.</title><p>This species is distinct in having naked terminal buds and panicles having frondose bracts subtending secondary paniculate axes, while most of <italic><tp:taxon-name><tp:taxon-name-part taxon-name-part-type="genus">Machilus</tp:taxon-name-part></tp:taxon-name></italic> species have scaly terminal buds and panicles without frondose bracts. According to our unpublished <abbrev xmlns:xlink="http://www.w3.org/1999/xlink" xlink:title="internal transcribed spacer" xlink:type="simple">ITS</abbrev> tree, this species is sister to <italic><tp:taxon-name><tp:taxon-name-part taxon-name-part-type="genus">Machilus</tp:taxon-name-part> <tp:taxon-name-part taxon-name-part-type="species">coriacea</tp:taxon-name-part></tp:taxon-name></italic> A.Chev. endemic to southern Vietnam, but can be readily distinguished from the latter by the two above mentioned traits and also in having glabrous leaves (vs. densely hairy beneath when young in <italic><tp:taxon-name><tp:taxon-name-part taxon-name-part-type="genus">Machilus</tp:taxon-name-part> <tp:taxon-name-part taxon-name-part-type="species">coriacea</tp:taxon-name-part></tp:taxon-name></italic>).</p></tp:treatment-sec><ref-list><ref id="B10"><mixed-citation xmlns:xlink="http://www.w3.org/1999/xlink" xlink:type="simple">
          <institution xlink:type="simple">IUCN</institution> (<year>2012</year>) <source>IUCN red list categories and criteria, version 3.1</source>. <publisher-name>IUCN Species Survival Commission</publisher-name>, <publisher-loc>Gland/Cambridge</publisher-loc>, <fpage>1</fpage>–<lpage>32</lpage>.</mixed-citation></ref><ref id="B21"><mixed-citation xmlns:xlink="http://www.w3.org/1999/xlink" xlink:type="simple">
          <person-group><name name-style="western"><surname>Tagane</surname><given-names>S</given-names></name><name name-style="western"><surname>Toyama</surname><given-names>H</given-names></name><name name-style="western"><surname>Chhang</surname><given-names>P</given-names></name><name name-style="western"><surname>Nagamasu</surname><given-names>H</given-names></name><name name-style="western"><surname>Yahara</surname><given-names>T</given-names></name></person-group> (<year>2015</year>) <article-title>Flora of Bokor National Park, Cambodia I: Thirteen New species and One Change in Status.</article-title> <source>Acta Phytotaxonomica et Geobotanica</source> <volume>66</volume>: <fpage>95</fpage>–<lpage>135</lpage>.</mixed-citation></ref></ref-list></tp:taxon-treatment>
